# Supplementary material for: Lemmas induce dormancy but help the seed of Leymus chinensis to resist drought and salinity conditions in Northeast China
Source: PeerJ. 2016 Jan 4;4:e1485. doi: 10.7717/peerj.1485 (PMC4741095; doi:10.7717/peerj.1485)
Supplement: Supplemental Information 1 [file peerj-04-1485-s001.xls]

## Sheet: 原始数据
	吸水
		1899-12-31 07:00:00	2h	4h	6h	8h	10h	12h
	裸种子	0.081	0.094	0.103	0.106	0.107	0.112	0.111
		0.084	0.092	0.105	0.108	0.11	0.116	0.117
		0.081	0.099	0.101	0.103			0.111
	稃种子	0.13	0.15	0.182	0.183	0.189	0.19	0.196
		0.122	0.151	0.176	0.179	0.188	0.193	0.197
		0.125	0.151	0.18	0.191	0.191	0.2	0.192
	脱水
		2h	3h	4h	5h	6h	7h
	稃种子	0.153	0.146	0.141	0.138	0.134	0.132
		0.146	0.138	0.133	0.129	0.127	0.124
		0.146	0.14	0.136	0.132	0.13	0.126
	裸种子	0.098	0.094	0.089	0.084	0.084	0.083
		0.097	0.094	0.09	0.087	0.085	0.084
		0.095	0.091	0.087	0.085	0.082	0.082

## Sheet: 数据分析与表格
吸水		初始重1	第一组	初始重2	第二组	初始重3	第三组	吸水量1	吸水量2	吸水量3	平均
裸	1h	0.081	0.085	0.084	0.088	0.081	0.088	0.004	0.004	0.007	0.005
	2h	0.081	0.094	0.084	0.092	0.081	0.099	0.013	0.008	0.018	0.013
	3h	0.081	0.097	0.084	0.095	0.081	0.1	0.016	0.011	0.019	0.0153333
	4h	0.081	0.103	0.084	0.105	0.081	0.102	0.022	0.021	0.021	0.0213333
	5h	0.081	0.104	0.084	0.107	0.081	0.103	0.023	0.023	0.022	0.0226667
	6h	0.081	0.106	0.084	0.108	0.081	0.104	0.025	0.024	0.023	0.024
	7h	0.081	0.107	0.084	0.109	0.081	0.104	0.026	0.025	0.023	0.0246667
	8h	0.081	0.107	0.084	0.111	0.081	0.105	0.026	0.027	0.024	0.0256667
	9h	0.081	0.109	0.084	0.113	0.081	0.106	0.028	0.029	0.025	0.0273333
	10h	0.081	0.112	0.084	0.116	0.081	0.109	0.031	0.032	0.028	0.0303333
	11h	0.081	0.112	0.084	0.116	0.081	0.11	0.031	0.032	0.029	0.0306667
	12h	0.081	0.112	0.084	0.117	0.081	0.111	0.031	0.033	0.03	0.0313333
	13h	0.081	0.112	0.084	0.117	0.081	0.111	0.031	0.033	0.03	0.0313333
	14h	0.081	0.112	0.084	0.117	0.081	0.111	0.031	0.033	0.03	0.0313333
	15h	0.081	0.112	0.084	0.117	0.081	0.111	0.031	0.033	0.03	0.0313333
	16h	0.081	0.112	0.084	0.117	0.081	0.111	0.031	0.033	0.03	0.0313333
	17h	0.081	0.112	0.084	0.117	0.081	0.111	0.031	0.033	0.03	0.0313333
	18h	0.081	0.112	0.084	0.117	0.081	0.111	0.031	0.033	0.03	0.0313333
	19h	0.081	0.112	0.084	0.117	0.081	0.111	0.031	0.033	0.03	0.0313333
	20h	0.081	0.112	0.084	0.117	0.081	0.111	0.031	0.033	0.03	0.0313333
	21h	0.081	0.112	0.084	0.117	0.081	0.111	0.031	0.033	0.03	0.0313333
	22h	0.081	0.112	0.084	0.117	0.081	0.111	0.031	0.033	0.03	0.0313333
	23h	0.081	0.112	0.084	0.117	0.081	0.111	0.031	0.033	0.03	0.0313333
	24h	0.081	0.112	0.084	0.117	0.081	0.111	0.031	0.033	0.03	0.0313333
稃		初始重1	第一组	初始重2	第二组	初始重3	第三组	吸水量1	吸水量2	吸水量3	平均
	1h	0.13	0.141	0.122	0.135	0.125	0.137	0.011	0.013	0.012	0.012
	2h	0.13	0.15	0.122	0.151	0.125	0.151	0.02	0.029	0.026	0.025
	3h	0.13	0.17	0.122	0.164	0.125	0.162	0.04	0.042	0.037	0.0396667
	4h	0.13	0.182	0.122	0.176	0.125	0.177	0.052	0.054	0.052	0.0526667
	5h	0.13	0.183	0.122	0.177	0.125	0.178	0.053	0.055	0.053	0.0536667
	6h	0.13	0.183	0.122	0.179	0.125	0.181	0.053	0.057	0.056	0.0553333
	7h	0.13	0.186	0.122	0.184	0.125	0.187	0.056	0.062	0.062	0.06
	8h	0.13	0.189	0.122	0.188	0.125	0.191	0.059	0.066	0.066	0.0636667
	9h	0.13	0.191	0.122	0.19	0.125	0.191	0.061	0.068	0.066	0.065
	10h	0.13	0.192	0.122	0.193	0.125	0.191	0.062	0.071	0.066	0.0663333
	11h	0.13	0.195	0.122	0.197	0.125	0.192	0.065	0.075	0.067	0.069
	12h	0.13	0.196	0.122	0.197	0.125	0.192	0.066	0.075	0.067	0.0693333
	13h	0.13	0.196	0.122	0.197	0.125	0.192	0.066	0.075	0.067	0.0693333
	14h	0.13	0.196	0.122	0.197	0.125	0.192	0.066	0.075	0.067	0.0693333
	15h	0.13	0.196	0.122	0.197	0.125	0.192	0.066	0.075	0.067	0.0693333
	16h	0.13	0.196	0.122	0.197	0.125	0.192	0.066	0.075	0.067	0.0693333
	17h	0.13	0.196	0.122	0.197	0.125	0.192	0.066	0.075	0.067	0.0693333
	18h	0.13	0.196	0.122	0.197	0.125	0.192	0.066	0.075	0.067	0.0693333
	19h	0.13	0.196	0.122	0.197	0.125	0.192	0.066	0.075	0.067	0.0693333
	20h	0.13	0.196	0.122	0.197	0.125	0.192	0.066	0.075	0.067	0.0693333
	21h	0.13	0.196	0.122	0.197	0.125	0.192	0.066	0.075	0.067	0.0693333
	22h	0.13	0.196	0.122	0.197	0.125	0.192	0.066	0.075	0.067	0.0693333
	23h	0.13	0.196	0.122	0.197	0.125	0.192	0.066	0.075	0.067	0.0693333
	24h	0.13	0.196	0.122	0.197	0.125	0.192	0.066	0.075	0.067	0.0693333
						去稃种子	带稃种子	SE1	SE2
					0h	0	0	0
					1h	0.005	0.012	0.001	0.00057735
					2h	0.013	0.025	0.00288675	0.00264575
					3h	0.0153333	0.0396667	0.00233333	0.00145297
					4h	0.0213333	0.0526667	0.000333333	0.000666667
					5h	0.0226667	0.0536667	0.000333333	0.000666667
					6h	0.024	0.0553333	0.00057735	0.00120185
					7h	0.0246667	0.06	0.000881917	0.002
					8h	0.0256667	0.0636667	0.000881917	0.00233333
					9h	0.0273333	0.065	0.00120185	0.00208167
					10h	0.0303333	0.0663333	0.00120185	0.00260342
					11h	0.0306667	0.069	0.000881917	0.00305505
					12h	0.0313333	0.0693333	0.000881917	0.002848
					13h	0.0313333	0.0693333	0.000881917	0.002848
					14h	0.0313333	0.0693333	0.000881917	0.00310679
					15h	0.0313333	0.0693333	0.000881917	0.00327611
					16h	0.0313333	0.0693333	0.000881917	0.00344542
					17h	0.0313333	0.0693333	0.000881917	0.00361474
					18h	0.0313333	0.0693333	0.000881917	0.00378405
					19h	0.0313333	0.0693333	0.000881917	0.00395337
					20h	0.0313333	0.0693333	0.000881917	0.00412268
					21h	0.0313333	0.0693333	0.000881917	0.004292
					22h	0.0313333	0.0693333	0.000881917	0.00446131
					23h	0.0313333	0.0693333	0.000881917	0.00463062
					24h	0.0313333	0.0693333	0.000881917	0.00479994
	裸种子	Descriptives
		VAR00002
			N	Mean	Std. Deviation	Std. Error	95% Confidence Interval for Mean		Minimum	Maximum
							Lower Bound	Upper Bound
		1	3	0.005	0.00173205	0.001	0.000697347	0.00930265	0.004	0.007
		2	3	0.013	0.005	0.00288675	0.000579311	0.0254207	0.008	0.018
		3	3	0.0153333	0.00404145	0.00233333	0.00529381	0.0253729	0.011	0.019
		4	3	0.0213333	0.00057735	0.000333333	0.0198991	0.0227676	0.021	0.022
		5	3	0.0226667	0.00057735	0.000333333	0.0212324	0.0241009	0.022	0.023
		6	3	0.024	0.001	0.00057735	0.0215159	0.0264841	0.023	0.025
		7	3	0.0246667	0.00152753	0.000881917	0.0208721	0.0284612	0.023	0.026
		8	3	0.0256667	0.00152753	0.000881917	0.0218721	0.0294612	0.024	0.027
		9	3	0.0273333	0.00208167	0.00120185	0.0221622	0.0325045	0.025	0.029
		10	3	0.0303333	0.00208167	0.00120185	0.0251622	0.0355045	0.028	0.032
		11	3	0.0306667	0.00152753	0.000881917	0.0268721	0.0344612	0.029	0.032
		12	3	0.0313333	0.00152753	0.000881917	0.0275388	0.0351279	0.03	0.033
		13	3	0.0313333	0.00152753	0.000881917	0.0275388	0.0351279	0.03	0.033
		Total	39	0.0232821	0.00799654	0.00128047	0.0206899	0.0258742	0.004	0.033
	带稃种子
		Descriptives
		VAR00002
			N	Mean	Std. Deviation	Std. Error	95% Confidence Interval for Mean		Minimum	Maximum
							Lower Bound	Upper Bound
		1	3	0.012	0.001	0.00057735	0.00951586	0.0144841	0.011	0.013
		2	3	0.025	0.00458258	0.00264575	0.0136163	0.0363837	0.02	0.029
		3	3	0.0396667	0.00251661	0.00145297	0.0334151	0.0459183	0.037	0.042
		4	3	0.0526667	0.0011547	0.000666667	0.0497982	0.0555351	0.052	0.054
		5	3	0.0536667	0.0011547	0.000666667	0.0507982	0.0565351	0.053	0.055
		6	3	0.0553333	0.00208167	0.00120185	0.0501622	0.0605045	0.053	0.057
		7	3	0.06	0.0034641	0.002	0.0513947	0.0686053	0.056	0.062
		8	3	0.0636667	0.00404145	0.00233333	0.0536271	0.0737062	0.059	0.066
		9	3	0.065	0.00360555	0.00208167	0.0560433	0.0739567	0.061	0.068
		10	3	0.0663333	0.00450925	0.00260342	0.0551317	0.0775349	0.062	0.071
		11	3	0.069	0.0052915	0.00305505	0.0558552	0.0821448	0.065	0.075
		12	3	0.0693333	0.00493288	0.002848	0.0570794	0.0815873	0.066	0.075
		13	3	0.0693333	0.00493288	0.002848	0.0570794	0.0815873	0.066	0.075
		Total	39	0.0539231	0.0178316	0.00285535	0.0481427	0.0597034	0.011	0.075

## Sheet: Sheet3
						0.004	0.004	0.007
						0.013	0.008	0.018
						0.016	0.011	0.019
						0.022	0.021	0.021
						0.023	0.023	0.022
						0.025	0.024	0.023
						0.026	0.025	0.023
						0.026	0.027	0.024
						0.028	0.029	0.025
						0.031	0.032	0.028
						0.031	0.032	0.029
						0.031	0.033	0.03
						0.031	0.033	0.03
						0.031	0.033	0.03
						0.031	0.033	0.03
						0.031	0.033	0.03
						0.031	0.033	0.03
						0.031	0.033	0.03
						0.031	0.033	0.03
						0.031	0.033	0.03
						0.031	0.033	0.03
						0.031	0.033	0.03
						0.031	0.033	0.03
						0.031	0.033	0.03
				0.004	0.013	0.016	0.022	0.023	0.025	0.026	0.026	0.028	0.031	0.031	0.031	0.031	0.031	0.031	0.031	0.031	0.031	0.031	0.031	0.031	0.031	0.031	0.031
				0.004	0.008	0.011	0.021	0.023	0.024	0.025	0.027	0.029	0.032	0.032	0.033	0.033	0.033	0.033	0.033	0.033	0.033	0.033	0.033	0.033	0.033	0.033	0.033
				0.007	0.018	0.019	0.021	0.022	0.023	0.023	0.024	0.025	0.028	0.029	0.03	0.03	0.03	0.03	0.03	0.03	0.03	0.03	0.03	0.03	0.03	0.03	0.03
			0.011	0.02	0.04	0.052	0.053	0.053	0.056	0.059	0.061	0.062	0.065	0.066	0.066	0.066	0.066	0.066	0.066	0.066	0.066	0.066	0.066	0.066	0.066	0.066
			0.013	0.029	0.042	0.054	0.055	0.057	0.062	0.066	0.068	0.071	0.075	0.075	0.075	0.075	0.075	0.075	0.075	0.075	0.075	0.075	0.075	0.075	0.075	0.075
			0.012	0.026	0.037	0.052	0.053	0.056	0.062	0.066	0.066	0.066	0.067	0.067	0.067	0.067	0.067	0.067	0.067	0.067	0.067	0.067	0.067	0.067	0.067	0.067
