# Supplementary material for: Lemmas induce dormancy but help the seed of Leymus chinensis to resist drought and salinity conditions in Northeast China
Source: PeerJ. 2016 Jan 4;4:e1485. doi: 10.7717/peerj.1485 (PMC4741095; doi:10.7717/peerj.1485)
Supplement: Supplemental Information 2 [file peerj-04-1485-s002.xls]

## Sheet: Sheet1
CK	35	32	35	34	68			CK	38	38	39	38.3333	76.6667
带稃片的种子								不带稃片的种子
8d浸种时间	发芽数量	发芽率	未发芽数量	复萌数量	复萌率	总	5	8d浸种时间	发芽数量	发芽率	未发芽数量	复萌数量	复萌率	总
S50-1	25	50	25	13	0.52	76	78	S50-1	34	68	16	3	0.1875	74
S50-2	28	56	22	12	0.545455	80	76	S50-2	35	70	15	3	0.2	76
S50-3	28	56	22	11	0.5	78	73.3333	S50-3	35	70	15	2	0.133333	74
S100-1	26	52	24	14	0.583333	80	65.3333	S100-1	32	64	18	4	0.222222	72
S100-2	23	46	27	14	0.518519	74	64	S100-2	29	58	21	5	0.238095	68
S100-3	20	40	30	17	0.566667	74		S100-3	30	60	20	5	0.25	70
S200-1	18	36	32	21	0.65625	78		S200-1	16	32	34	10	0.294118	52
S200-2	12	24	38	23	0.605263	70		S200-2	16	32	34	10	0.294118	52
S200-3	13	26	37	23	0.621622	72		S200-3	19	38	31	8	0.258065	54
S300-1	5	10	45	28	0.622222	66		S300-1	11	22	39	16	0.410256	54
S300-2	8	16	42	25	0.595238	66		S300-2	14	28	36	13	0.361111	54
S300-3	6	12	44	26	0.590909	64		S300-3	12	24	38	14	0.368421	52
S400-1	2	4	48	31	0.645833	66		S400-1	7	14	43	20	0.465116	54
S400-2	1	2	49	31	0.632653	64		S400-2	8	16	42	19	0.452381	54
S400-3	1	2	49	30	0.612245	62		S400-3	6	12	44	19	0.431818	50
16d浸种时间	发芽数量	发芽率	未发芽数量	复萌数量	复萌率	总		16d浸种时间	发芽数量	发芽率	未发芽数量	复萌数量	复萌率	总
S50-1	33	66	17	4	0.235294	74	74	S50-1	34	68	16	3	0.1875	74
S50-2	30	60	20	5	0.25	70	73.3333	S50-2	35	70	15	3	0.2	76
S50-3	35	70	15	4	0.266667	78	63.3333	S50-3	35	70	15	4	0.266667	78
S100-1	26	52	24	10	0.416667	72	64	S100-1	32	64	18	5	0.277778	74
S100-2	28	56	22	9	0.409091	74	66	S100-2	32	64	18	5	0.277778	74
S100-3	30	60	20	7	0.35	74		S100-3	35	70	15	4	0.266667	78
S200-1	20	40	30	11	0.366667	62		S200-1	25	50	25	8	0.32	66
S200-2	17	34	33	14	0.424242	62		S200-2	31	62	19	6	0.315789	74
S200-3	20	40	30	13	0.433333	66		S200-3	29	58	21	6	0.285714	70
S300-1	13	26	37	21	0.567568	68		S300-1	24	48	26	7	0.269231	62
S300-2	14	28	36	17	0.472222	62		S300-2	16	32	34	12	0.352941	56
S300-3	9	18	41	22	0.536585	62		S300-3	17	34	33	11	0.333333	56
S400-1	5	10	45	27	0.6	64		S400-1	12	24	38	13	0.342105	50
S400-2	7	14	43	27	0.627907	68		S400-2	10	20	40	14	0.35	48
S400-3	7	14	43	26	0.604651	66		S400-3	9	18	41	16	0.390244	50
24d浸种时间	发芽数量	发芽率	未发芽数量	复萌数量	复萌率	总		24d浸种时间	发芽数量	发芽率	未发芽数量	复萌数量	复萌率	总
S50-1	32	64	18	3	0.166667	70	69.3333	S50-1	36	72	14	1	0.0714286	74
S50-2	33	66	17	2	0.117647	70	66.6667	S50-2	37	74	13	1	0.0769231	76
S50-3	32	64	18	2	0.111111	68	67.3333	S50-3	37	74	13	1	0.0769231	76
S100-1	31	62	19	4	0.210526	70	54	S100-1	32	64	18	2	0.111111	68
S100-2	28	56	22	5	0.227273	66	56.6667	S100-2	32	64	18	1	0.0555556	66
S100-3	28	56	22	4	0.181818	64		S100-3	34	68	16	2	0.125	72
S200-1	28	56	22	6	0.272727	68		S200-1	25	50	25	4	0.16	58
S200-2	29	58	21	6	0.285714	70		S200-2	30	60	20	3	0.15	66
S200-3	27	54	23	5	0.217391	64		S200-3	27	54	23	4	0.173913	62
S300-1	14	28	36	11	0.305556	50		S300-1	21	42	29	5	0.172414	52
S300-2	15	30	35	14	0.4	58		S300-2	20	40	30	7	0.233333	54
S300-3	15	30	35	12	0.342857	54		S300-3	20	40	30	6	0.2	52
S400-1	7	14	43	22	0.511628	58		S400-1	9	18	41	13	0.317073	44
S400-2	9	18	41	20	0.487805	58		S400-2	14	28	36	7	0.194444	42
S400-3	7	14	43	20	0.465116	54		S400-3	10	20	40	9	0.225	38
	7天戴夫发芽	Descriptives
		VAR00002
			N	Mean	Std. Deviation	Std. Error	95% Confidence Interval for Mean		Minimum	Maximum
							Lower Bound	Upper Bound
		1	4	68	2.82843	1.41421	63.4993	72.5007	64	70
		2	3	54	3.4641	2	45.3947	62.6053	50	56
		3	3	46	6	3.4641	31.0952	60.9048	40	52
		4	3	28.6667	6.4291	3.71184	12.6959	44.6374	24	36
		5	3	12.6667	3.05505	1.76383	5.0775	20.2558	10	16
		6	3	2.66667	1.1547	0.666667	-0.201768	5.5351	2	4
		Total	19	37.0526	24.38	5.59316	25.3018	48.8034	2	70
		VAR00002
			VAR00001	N	Subset for alpha = .05
					1	2	3	4	5	6
		Duncan(a,b)	6	3	2.66667
			5	3		12.6667
			4	3			28.6667
			3	3				46
			2	3					54
			1	4						68
			Sig.		1	1	1	1	1	1
		Means for groups in homogeneous subsets are displayed.
	14天戴夫发芽
		Descriptives
		VAR00003
			N	Mean	Std. Deviation	Std. Error	95% Confidence Interval for Mean		Minimum	Maximum
							Lower Bound	Upper Bound
		1	4	68	2.82843	1.41421	63.4993	72.5007	64	70
		2	3	65.3333	5.03322	2.90593	52.8301	77.8366	60	70
		3	3	56	4	2.3094	46.0634	65.9366	52	60
		4	3	38	3.4641	2	29.3947	46.6053	34	40
		5	3	24	5.2915	3.05505	10.8552	37.1448	18	28
		6	3	12.6667	2.3094	1.33333	6.9298	18.4035	10	14
		Total	19	45.2632	21.7584	4.99171	34.776	55.7504	10	70
		VAR00003
			VAR00001	N	Subset for alpha = .05
					1	2	3	4	5
		Duncan(a,b)	6	3	12.6667
			5	3		24
			4	3			38
			3	3				56
			2	3					65.3333
			1	4					68
			Sig.		1	1	1	1	0.407338
		Means for groups in homogeneous subsets are displayed.
	21天戴夫发芽
		Descriptives
		VAR00004
			N	Mean	Std. Deviation	Std. Error	95% Confidence Interval for Mean		Minimum	Maximum
							Lower Bound	Upper Bound
		1	4	68	2.82843	1.41421	63.4993	72.5007	64	70
		2	3	64.6667	1.1547	0.666667	61.7982	67.5351	64	66
		3	3	58	3.4641	2	49.3947	66.6053	56	62
		4	3	56	2	1.1547	51.0317	60.9683	54	58
		5	3	29.3333	1.1547	0.666667	26.4649	32.2018	28	30
		6	3	15.3333	2.3094	1.33333	9.59646	21.0702	14	18
		Total	19	49.5789	19.9953	4.58724	39.9415	59.2164	14	70
		VAR00004
			VAR00001	N	Subset for alpha = .05
					1	2	3	4
		Duncan(a,b)	6	3	15.3333
			5	3		29.3333
			4	3			56
			3	3			58
			2	3				64.6667
			1	4				68
			Sig.		1	1	0.307034	0.0998108
		Means for groups in homogeneous subsets are displayed.
				GP
				Tests of Between-Subjects Effects
				Dependent Variable: VAR00004
				Source	Type III Sum of Squares	df	Mean Square	F	Sig.
				Corrected Model	9293.63	35	265.532	44.2554	1.82158e-36
				Intercept	472562	1	472562	78760.4	3.58558e-111
				VAR00001	273.926	1	273.926	45.6543	3.09453e-09
				VAR00002	438.741	2	219.37	36.5617	1.10006e-11
				VAR00003	6164.3	5	1232.86	205.477	3.73892e-41
				VAR00001 * VAR00002	271.63	2	135.815	22.6358	2.36062e-08
				VAR00001 * VAR00003	1293.63	5	258.726	43.121	2.50317e-20
				VAR00002 * VAR00003	321.259	10	32.1259	5.35432	7.13064e-06
				VAR00001 * VAR00002 * VAR00003	530.148	10	53.0148	8.8358	2.78768e-09
				Error	432	72	6
				Total	482288	108
				Corrected Total	9725.63	107
				a	R Squared = .956 (Adjusted R Squared = .934)
				TP							RP
				Tests of Between-Subjects Effects							Tests of Between-Subjects Effects
				Dependent Variable: VAR00004							Dependent Variable: VAR00004
				Source	Type III Sum of Squares	df	Mean Square	F	Sig.		Source	Type III Sum of Squares	df	Mean Square	F	Sig.
				Corrected Model	9293.63	35	265.532	44.2554	1.82158e-36		Corrected Model	23809.9	29	821.031	87.6127	3.74662e-39
				Intercept	472562	1	472562	78760.4	3.58558e-111		Intercept	106959	1	106959	11413.7	3.67769e-70
				VAR00001	273.926	1	273.926	45.6543	3.09453e-09		VAR00001	7720.1	1	7720.1	823.817	9.53863e-37
				VAR00002	438.741	2	219.37	36.5617	1.10006e-11		VAR00002	7776.05	2	3888.02	414.894	7.34433e-36
				VAR00003	6164.3	5	1232.86	205.477	3.73892e-41		VAR00003	5951.05	4	1487.76	158.76	3.44906e-31
				VAR00001 * VAR00002	271.63	2	135.815	22.6358	2.36062e-08		VAR00001 * VAR00002	1086.64	2	543.322	57.9783	9.60236e-15
				VAR00001 * VAR00003	1293.63	5	258.726	43.121	2.50317e-20		VAR00001 * VAR00003	142.354	4	35.5885	3.79767	0.0080998
				VAR00002 * VAR00003	321.259	10	32.1259	5.35432	7.13064e-06		VAR00002 * VAR00003	171.552	8	21.444	2.2883	0.0328464
				VAR00001 * VAR00002 * VAR00003	530.148	10	53.0148	8.8358	2.78768e-09		VAR00001 * VAR00002 * VAR00003	962.135	8	120.267	12.8338	1.47009e-10
				Error	432	72	6				Error	562.268	60	9.37114
				Total	482288	108					Total	131332	90
				Corrected Total	9725.63	107					Corrected Total	24372.2	89
				a	R Squared = .956 (Adjusted R Squared = .934)						a	R Squared = .977 (Adjusted R Squared = .966)
					0.52	52
					0.545455	54.5455
					0.5	50
					0.583333	58.3333
					0.518519	51.8519
					0.566667	56.6667
					0.65625	65.625
					0.605263	60.5263
					0.621622	62.1622
					0.622222	62.2222
					0.595238	59.5238
					0.590909	59.0909
					0.645833	64.5833
					0.632653	63.2653
					0.612245	61.2245
					0.235294	23.5294
					0.25	25
					0.266667	26.6667
					0.416667	41.6667
					0.409091	40.9091
					0.35	35
					0.366667	36.6667
					0.424242	42.4242
					0.433333	43.3333
					0.567568	56.7568
					0.472222	47.2222
					0.536585	53.6585
					0.6	60
					0.627907	62.7907
					0.604651	60.4651
					0.166667	16.6667
					0.117647	11.7647
					0.111111	11.1111
					0.210526	21.0526
					0.227273	22.7273
					0.181818	18.1818
					0.272727	27.2727
					0.285714	28.5714
					0.217391	21.7391
					0.305556	30.5556
					0.4	40
					0.342857	34.2857
					0.511628	51.1628
					0.487805	48.7805
					0.465116	46.5116
					0.1875	18.75
					0.2	20
					0.133333	13.3333
					0.222222	22.2222
					0.238095	23.8095
					0.25	25
					0.294118	29.4118
					0.294118	29.4118
					0.258065	25.8065
					0.410256	41.0256
					0.361111	36.1111
					0.368421	36.8421
					0.465116	46.5116
					0.452381	45.2381
					0.431818	43.1818
					0.1875	18.75
					0.2	20
					0.266667	26.6667
					0.277778	27.7778
					0.277778	27.7778
					0.266667	26.6667
					0.32	32
					0.315789	31.5789
					0.285714	28.5714
					0.269231	26.9231
					0.352941	35.2941
					0.333333	33.3333
					0.342105	34.2105
					0.35	35
					0.390244	39.0244
					0.0714286	7.14286
					0.0769231	7.69231
					0.0769231	7.69231
					0.111111	11.1111
					0.0555556	5.55556
					0.125	12.5
					0.16	16
					0.15	15
					0.173913	17.3913
					0.172414	17.2414
					0.233333	23.3333
					0.2	20
					0.317073	31.7073
					0.194444	19.4444
					0.225	22.5

## Sheet: Sheet2
				50	52.2	17.4	25.1	21.8	13.2	7.5
				100	55.6	23.9	39.1	27.4	20.7	9.7
				200	62.8	28.2	40.8	30.7	25.9	16.1
				300	60.3	37.9	52.6	31.9	35	20.2
				400	63	45	61.1	36.1	48.8	24.6
