# Supplementary material for: Lemmas induce dormancy but help the seed of Leymus chinensis to resist drought and salinity conditions in Northeast China
Source: PeerJ. 2016 Jan 4;4:e1485. doi: 10.7717/peerj.1485 (PMC4741095; doi:10.7717/peerj.1485)
Supplement: Supplemental Information 3 [file peerj-04-1485-s003.xls]

## Sheet: Sheet1
				裸种子	完整种子
P		裸种子	完整种子	发芽率	发芽率
	15	4	2	8	4
		4	0	8	0
		3	1	6	2
	20	7	3	14	6
		8	3	16	6
		7	2	14	4
	25	11	4	22	8
		9	4	18	8
		13	7	26	14
	30	14	8	28	16
		12	12	24	24
		15	11	30	22
	35	11	7	22	14
		13	8	26	16
		9	10	18	20
0.189	10--20	18	15	36	30
		23	18	46	36
		22	20	44	40
0.02	15--25	28	22	56	44
		29	25	58	50
		28	24	56	48
0.038	20--30	38	35	76	70
		39	32	78	64
		38	35	76	70
0.023	25--35	30	29	60	58
		34	28	68	56
		33	26	66	52
		2	4	6	8	10	12	14	16	18	20
	15℃裸1	0	0	0	1	2	2	4	4	4	4
	15℃裸2	0	0	0	0	1	1	2	4	4	4
	15℃裸3	0	0	0	0	2	2	3	3	3	3
	15稃1	0	0	0	0	0	1	2	2	2	2
	15稃2	0	0	0	0	0	0	0	0	0	0
	15稃3	0	0	0	0	0	0	1	1	1	1
	20℃裸1	0	3	5	5	7	7	7	7	7	7
	20℃裸2	0	4	5	6	8	8	8	8	8	8
	20℃裸3	0	3	4	6	6	7	7	7	7	7
	20稃1	0	0	0	0	1	2	3	3	3	3
	20稃2	0	0	0	1	3	3	3	3	3	3
	20稃3	0	0	0	1	2	2	2	2	2	2
	25℃裸1	0	5	8	10	10	11	11	11	11	11
	25℃裸2	0	6	8	9	9	9	9	9	9	9
	25℃裸3	0	6	9	12	13	13	13	13	13	13
	25℃稃1	0	3	4	4	4	4	4	4	4	4
	25℃稃2	0	1	3	4	4	4	4	4	4	4
	25℃稃3	0	2	5	6	6	7	7	7	7	7
	30℃裸1	1	8	11	11	12	14	14	14	14	14
	30℃裸2	5	9	10	11	12	12	12	12	12	12
	30℃裸3	2	6	10	12	12	14	15	15	15	15
	30稃1	2	6	7	8	8	8	8	8	8	8
	30稃2	1	8	11	11	12	12	12	12	12	12
	30稃3	1	6	8	9	10	11	11	11	11	11
	35℃裸1	3	9	11	11	11	11	11	11	11	11
	35℃裸2	4	8	10	11	11	12	13	13	13	13
	35℃裸3	2	6	8	9	9	9	9	9	9	9
	35稃1	2	7	7	7	7	7	7	7	7	7
	35稃2	2	7	8	8	8	8	8	8	8	8
	35稃3	3	8	9	9		10	10	10	10	10
		2	4	6	8	10	12	14	16	18	20
	15℃裸1	0	0	0	2	4	4	8	8	8	8	2.1
	15℃裸2	0	0	0	0	2	2	4	8	8	8	1.6
	15℃裸3	0	0	0	0	4	4	6	6	6	6	1.6
	15稃1	0	0	0	0	0	2	4	4	4	4	0.9
	15稃2	0	0	0	0	0	0	0	0	0	0	0
	15稃3	0	0	0	0	0	0	2	2	2	2	0.4
	20℃裸1	0	6	10	10	14	14	14	14	14	14	5.5
	20℃裸2	0	8	10	12	16	16	16	16	16	16	6.3
	20℃裸3	0	6	8	12	12	14	14	14	14	14	5.4
	20稃1	0	0	0	0	2	4	6	6	6	6	1.5
	20稃2	0	0	0	2	6	6	6	6	6	6	1.9
	20稃3	0	0	0	2	4	4	4	4	4	4	1.3
	25℃裸1	0	10	16	20	20	22	22	22	22	22	8.8
	25℃裸2	0	12	16	18	18	18	18	18	18	18	7.7
	25℃裸3	0	12	18	24	26	26	26	26	26	26	10.5
	25℃稃1	0	6	8	8	8	8	8	8	8	8	3.5
	25℃稃2	0	2	6	8	8	8	8	8	8	8	3.2
	25℃稃3	0	4	10	12	12	14	14	14	14	14	5.4
	30℃裸1	2	16	22	22	24	28	28	28	28	28	11.3
	30℃裸2	10	18	20	22	24	24	24	24	24	24	10.7
	30℃裸3	4	12	20	24	24	28	30	30	30	30	11.6
	30稃1	4	12	14	16	16	16	16	16	16	16	7.1
	30稃2	2	16	22	22	24	24	24	24	24	24	10.3
	30稃3	2	12	16	18	20	22	22	22	22	22	8.9
	35℃裸1	6	18	22	22	22	22	22	22	22	22	10
	35℃裸2	8	16	20	22	22	24	26	26	26	26	10.8
	35℃裸3	4	12	16	18	18	18	18	18	18	18	7.9
	35稃1	4	14	14	14	14	14	14	14	14	14	6.5
	35稃2	4	14	16	16	16	16	16	16	16	16	7.3
	35稃3	6	16	18	18	0	20	20	20	20	20	7.9
裸	Descriptives
	VAR00002
		N	Mean	Std. Deviation	Std. Error	95% Confidence Interval for Mean		Minimum	Maximum
						Lower Bound	Upper Bound
	1	3	1.76667	0.288675	0.166667	1.04956	2.48378	1.6	2.1
	2	3	5.73333	0.493288	0.2848	4.50794	6.95873	5.4	6.3
	3	3	9	1.41067	0.814453	5.49569	12.5043	7.7	10.5
	4	3	11.2	0.458258	0.264575	10.0616	12.3384	10.7	11.6
	5	3	9.56667	1.49778	0.864741	5.84598	13.2873	7.9	10.8
	Total	15	7.45333	3.56688	0.920966	5.47806	9.42861	1.6	11.6
	VAR00002
		VAR00001	N	Subset for alpha = .05
				1	2	3	4
	Duncan(a)	1	3	1.76667
		2	3		5.73333
		3	3			9
		5	3			9.56667	9.56667
		4	3				11.2
		Sig.		1	1	0.493597	0.0677259
	Means for groups in homogeneous subsets are displayed.
	a	Uses Harmonic Mean Sample Size = 3.000.
稃	Descriptives
	VAR00002
		N	Mean	Std. Deviation	Std. Error	95% Confidence Interval for Mean		Minimum	Maximum
						Lower Bound	Upper Bound
	1	3	0.433333	0.450925	0.260342	-0.686826	1.55349	0	0.9
	2	3	1.56667	0.305505	0.176383	0.80775	2.32558	1.3	1.9
	3	3	4.03333	1.19304	0.688799	1.06967	6.997	3.2	5.4
	4	3	8.76667	1.60416	0.926163	4.78171	12.7516	7.1	10.3
	5	3	7.23333	0.702377	0.405518	5.48853	8.97813	6.5	7.9
	Total	15	4.40667	3.40744	0.879798	2.51969	6.29365	0	10.3
	VAR00002
		VAR00001	N	Subset for alpha = .05
				1	2	3
	Duncan(a)	1	3	0.433333
		2	3	1.56667
		3	3		4.03333
		5	3			7.23333
		4	3			8.76667
		Sig.		0.18641	1	0.0839012
	Means for groups in homogeneous subsets are displayed.
	a	Uses Harmonic Mean Sample Size = 3.000.
				交互对发芽率的影响
				Tests of Between-Subjects Effects
				Dependent Variable: VAR00003
				Source	Type III Sum of Squares	df	Mean Square	F	Sig.
				Corrected Model	28286	17	1663.88	155.989	1.53173e-28
				Intercept	58806	1	58806	5513.06	5.4904e-41
				VAR00001	880.074	1	880.074	82.5069	7.59623e-11
				VAR00002	27346.7	8	3418.33	320.469	4.48047e-31
				VAR00001 * VAR00002	59.2593	8	7.40741	0.694444	0.693871
				Error	384	36	10.6667
				Total	87476	54
				Corrected Total	28670	53
				a	R Squared = .987 (Adjusted R Squared = .980)
				Tests of Between-Subjects Effects
				Dependent Variable: VAR00003
				Source	Type III Sum of Squares	df	Mean Square	F	Sig.
				Corrected Model	391.17	9	43.4633	45.4796	2.26383e-11
				Intercept	1054.95	1	1054.95	1103.89	5.65742e-19
				VAR00001	69.6163	1	69.6163	72.8458	4.22745e-08
				VAR00002	308.411	4	77.1028	80.6796	4.77137e-12
				VAR00001 * VAR00002	13.142	4	3.2855	3.43791	0.0270851
				Error	19.1133	20	0.955667
				Total	1465.23	30
				Corrected Total	410.283	29
				a	R Squared = .953 (Adjusted R Squared = .932)
